# Supplementary material for: Methyl transfer in psilocybin biosynthesis
Source: Nat Commun. 2024 Mar 28;15:2709. doi: 10.1038/s41467-024-46997-z (PMC10978996; doi:10.1038/s41467-024-46997-z)
Supplement: Supplementary file 4 — Source Data [file 41467_2024_46997_MOESM4_ESM.xlsx]

## Sheet: Figure 4B
norbaeocystin kinetics: raw data of baeocystin concentration [µM] over time
t(min)	100 µM	200 µM	375 µM	500 µM	750 µM	1000 µM	1500 µM
0	0	0	0	0	0	0	0
0	0	0	0	0	0	0	0
0	0	0	0	0	0	0	0
1	0.0330119	0.0456622	0.0388411	0.0430196	0.0522308	0.0663474	0.0761466
1	0.0305818	0.0428027	0.0521276	0.058416	0.0737495	0.0767578	0.0811945
1	0.0316777	0.0411194	0.044618	0.0590341	0.0601928	0.0777241	0.0786409
1.5	0.0358594	0.0526363	0.0537624	0.0673861	0.075316	0.0689	0.114961
1.5	0.0348449	0.0653843	0.0661632	0.0650326	0.0841756	0.141633	0.126415
1.5	0.0351394	0.0557843	0.0488931	0.0668357	0.0759554	0.0767031	0.1142
2	0.0452165	0.0573794	0.066481	0.0740686	0.159863	0.108036	0.159143
2	0.0462186	0.0592047	0.0730762	0.0758231	0.11541	0.120853	0.157519
2	0.0428965	0.0600083	0.0804306	0.0841221	0.105092	0.0107069	0.0158742
3	0.0476177	0.0568826	0.0662755	0.104287	0.139369	0.132378	0.207357
3	0.0667393	0.0698505	0.0674067	0.115485	0.142326	0.154044	0.188572
3	0.0497747	0.100365	0.0856055	0.111341	0.142464	0.173919	0.222955
5	0.0709634	0.117929	0.125808	0.188121	0.228822	0.195613	0.31772
5	0.0710146	0.149042	0.122308	0.18162	0.199628	0.264591	0.339423
5	0.0707337	0.120973	0.12521	0.189849	0.186093	0.210539	0.366848
10	0.122295	0.190763	0.232097	0.297908	0.37043	0.394993	0.46078
10	0.130057	0.189038	0.21108	0.288502	0.325075	0.342824	0.456912
10	0.125764	0.18765	0.223465	0.284147	0.327039	0.350239	0.510134
baeocystin knetic: raw data of psilocybin concentration [µM] over time
t(min)	100 µM	200 µM	375 µM	500 µM	750 µM	1000 µM	1500 µM
0	0	0	0	0	0	0	0
0	0	0	0	0	0	0	0
0	0	0	0	0	0	0	0
1	0.00789321	0.0114286	0.0165044	0.0219431	0.02914	0.031723	0.0318003
1	0.00530396	0.0109033	0.0169688	0.0175764	0.0278614	0.036185	0.0348729
1	0.00637598	0.0109496	0.0179101	0.0146142	0.0227651	0.0301296	0.0552419
1.5	0.00888732	0.01722	0.0204299	0.0336107	0.0359796	0.0446828	0.0921446
1.5	0.00802937	0.0194162	0.023387	0.033718	0.0322892	0.0617947	0.098532
1.5	0.0083442	0.016087	0.0192286	0.0275168	0.0323586	0.0436591	0.0755383
2	0.0097233	0.0243842	0.0294162	0.0312871	0.0445073	0.0516746	0.0965127
2	0.0108902	0.0248519	0.0258535	0.0413146	0.0467476	0.0708175	0.105313
2	0.0120104	0.0233153	0.0283222	0.0332369	0.0479952	0.0548727	0.119783
3	0.016739	0.0286204	0.0400136	0.0457194	0.0547714	0.0737173	0.161618
3	0.016743	0.0327486	0.0360889	0.0442442	0.0616274	0.0911665	0.150186
3	0.0199272	0.0315477	0.0419775	0.0448047	0.0556979	0.0945676	0.161219
5	0.0280714	0.0506262	0.0663929	0.0639004	0.101509	0.126217	0.250656
5	0.0287944	0.0469284	0.031988	0.0572798	0.0987342	0.136254	0.225929
5	0.0304487	0.0503693	0.0610396	0.0641298	0.0909556	0.187706	0.0237284
10	0.0604982	0.111955	0.0888341	0.144732	0.160008	0.214186	0.28688
10	0.0527079	0.106587	0.116472	0.133251	0.156011	0.209375	0.285897
10	0.0487539	0.110698	0.112638	0.151037	0.161427	0.0214747	0.318838
